# Supplementary material for: Diet-microbiome coevolution: the core mechanism for semi-aquatic adaptation and cross-habitat niche coexistence of the web-footed shrew (Nectogale elegans)
Source: Front Microbiol. 2025 Nov 13;16:1711143. doi: 10.3389/fmicb.2025.1711143 (PMC12659910; doi:10.3389/fmicb.2025.1711143)
Supplement: Supplementary file 1 [file Table_1.xlsx]

## Sheet: Supplementary Table 1
		Supplementary Table 1. Sample information.
Sample	Species	Location	Latitude	Longitude	Altitude (m)	Date	Seanson	Habitat
Dry1	Nectogale elegans	Muli, Liangshan, Sichuan Province, China	28.55	101.23	1973.01	2023.01.10	Dry	Semi-aquatic
Dry2	Nectogale elegans	Muli, Liangshan, Sichuan Province, China	28.55	101.23	1973.01	2023.01.11	Dry	Semi-aquatic
Dry3	Nectogale elegans	Muli, Liangshan, Sichuan Province, China	28.55	101.23	1973.01	2023.01.11	Dry	Semi-aquatic
Dry4	Nectogale elegans	Muli, Liangshan, Sichuan Province, China	28.55	101.23	1973.01	2023.04.27	Dry	Semi-aquatic
Dry5	Nectogale elegans	Muli, Liangshan, Sichuan Province, China	28.55	101.23	1973.01	2023.04.27	Dry	Semi-aquatic
Dry6	Nectogale elegans	Muli, Liangshan, Sichuan Province, China	28.55	101.23	1973.01	2023.04.27	Dry	Semi-aquatic
Dry7	Nectogale elegans	Muli, Liangshan, Sichuan Province, China	28.55	101.23	1973.01	2023.04.28	Dry	Semi-aquatic
Dry8	Nectogale elegans	Muli, Liangshan, Sichuan Province, China	28.55	101.23	1973.01	2023.01.11	Dry	Semi-aquatic
Dry9	Nectogale elegans	Muli, Liangshan, Sichuan Province, China	28.55	101.23	1973.01	2023.04.28	Dry	Semi-aquatic
Rain1	Nectogale elegans	Muli, Liangshan, Sichuan Province, China	28.55	101.23	1973.01	2023.10.22	Rainy	Semi-aquatic
Rain2	Nectogale elegans	Muli, Liangshan, Sichuan Province, China	28.55	101.23	1973.01	2023.10.22	Rainy	Semi-aquatic
Rain3	Nectogale elegans	Muli, Liangshan, Sichuan Province, China	28.55	101.23	1973.01	2023.10.22	Rainy	Semi-aquatic
Rain4	Nectogale elegans	Muli, Liangshan, Sichuan Province, China	28.55	101.23	1973.01	2023.07.12	Rainy	Semi-aquatic
Rain5	Nectogale elegans	Muli, Liangshan, Sichuan Province, China	28.55	101.23	1973.01	2024.07.14	Rainy	Semi-aquatic
Rut1_apo	Apodemus chevrieri	Muli, Liangshan, Sichuan Province, China	28.55	101.23	1973.01	2023.10.22	/	Terrestrial
Rut2_apo	Apodemus chevrieri	Muli, Liangshan, Sichuan Province, China	28.55	101.23	1973.01	2024.07.13	/	Terrestrial
Rut3_and	Rattus andamanensis	Muli, Liangshan, Sichuan Province, China	28.55	101.23	1973.01	2023.07.11	/	Terrestrial
Rut4_and	Rattus andamanensis	Muli, Liangshan, Sichuan Province, China	28.55	101.23	1973.01	2024.07.13	/	Terrestrial
Rut5_tan	Rattus tanezumi	Muli, Liangshan, Sichuan Province, China	28.55	101.23	1973.01	2023.07.11	/	Terrestrial
Rut6_tan	Rattus tanezumi	Muli, Liangshan, Sichuan Province, China	28.55	101.23	1973.01	2023.07.11	/	Terrestrial

## Sheet: Supplementary Table 2
Supplementary Table 2. Primers of DNA metabarcoding used in this study.
Target Taxon	Target Gene	Primer Name	Primer Sequence 5′–3′	Length	Reference	Semi-aquatic	Terrestrial
Vertebrates	16S	V16S-U-F	5′-ACGAGAAGACCCYRYGRARCTT-3′	253bp	Wang et al., 2023	√	√
		V16S-U-R	5′-TCTHRRANAGGATTGCGCTGTTA-3′			√	√
Invertebrates	COI	mlCOIintF	5′-GGWACWGGWTGAACWGTWTAYCCYCC-3′	316 bp	Leray et al., 2013	√	√
		dgHCO2198	5′-TAAACTTCAGGGTGACCAAARAAYCA-3′			√	√
Plants	RbcL	Z1aF	5′-ATGTCACCACCAACAGAGACTAAAGC-3′	230 bp	Hofreiter et al., 2000	/	√
		hp2R	5′-CGTCCTTTGTAACGATCAAG-3′			/	√
Reference:
Wang, Z., Liu, X., Liang, D., Wang, Q., Zhang, L., and Zhang, P. (2023). VertU: universal multilocus primer sets for eDNA metabarcoding of vertebrate diversity, evaluated by both artificial and natural cases. Front Ecol Evol 11. doi: 10.3389/fevo.2023.1164206
Leray, M., Yang, J. Y., Meyer, C. P., Mills, S. C., Agudelo, N., Ranwez, V., Boehm, J. T., & Machida, R. J. (2013). A new versatile primer set targeting a short fragment of the mitochondrial COI region for metabarcoding metazoan diversity: Application for characterizing coral reef fish gut contents. Frontiers in Zoology, 10(1), 34.
Hofreiter, M., Poinar, H. N., Spaulding, W. G., Bauer, K., Martin, P. S., Possnert, G., et al. (2000). A molecular analysis of ground sloth diet through the last glaciation. Molecular Ecology 9, 1975–1984. doi: 10.1046/j.1365-294X.2000.01106.x

## Sheet: Supplementary Table 3
	Supplementary Table 3. List of benthic invertebrates for morphological identification at the sample collection site.
Phylum	Order	Family	Genus	Species
Arthropoda	Ephemeroptera
		Heptageniidae	Heptagenia	Heptagenia sp.
		Heptageniidae	Epeorus	Epeorus sinitshenkovae
		Baetidae	Baetis	Baetis alpinus
		Isonychiidae	Isonychia	Isonychia sp.
	Odonata
		Gomphidae	unclassified	unclassified
	Plecoptera
		Perlodidae	unclassified	unclassified
		Perlodidae	Paragnetina	Paragnetina sp.
		Perlodidae	Agnetina	Agnetina sp.
	Trichoptera
		Limnephilidae	unclassified	unclassified
		Stenopsychidae	Stenopsyche	Stenopsyche sauteri
		Hydropsychidae	Hydropsyche	Hydropsyche sp.
		Hydropsychidae	Arctopsyche	Arctopsyche sp.
		Glossosomatidae	Glossosoma	Glossosoma sp.
		Rhyacophilidae	Rhyacophila	Rhyacophila narvae
		Odontoceridae	Psilotreta	Psilotreta kisoensis
	Coleoptera
		Carabidae	Chlaenius	Chlaenius sp.
		Dytiscidae	Agabus	Agabus japonicus
	Diptera
		Tipulidae	unclassified	unclassified
		Chironomidae	Chironomus	Chironomus larva
		Pediciidae	Dicranota	Dicranota sp.
		Limoniidae	Hexatoma	Hexatoma sp.
	Amphipoda
		Gammaridae	Gammarus	Gammarus sp.

## Sheet: Supplementary Table 4
				Supplementary Table 4. OTU table of DNA metabarcoding.
Target Taxon	OTU ID	Taxonomy	Dry1	Dry2	Dry3	Dry4	Dry5	Dry6	Dry7	Dry8	Dry9	Rain1	Rain2	Rain3	Rain4	Rut1_apo	Rut3_and	Rut5_tan	Rut6_tan
Vertebrates	OTU1	cellular_organisms;Eukaryota;Opisthokonta;Metazoa;Eumetazoa;Bilateria;Deuterostomia;Chordata;Craniata;Vertebrata;Gnathostomata;Teleostomi;Euteleostomi;Actinopterygii;Actinopteri;Neopterygii;Teleostei;Osteoglossocephalai;Clupeocephala;Otomorpha;Ostariophysi;Otophysi;Cypriniphysae;Cypriniformes;Cyprinoidei;Cyprinidae;Schizothoracinae;Schizothorax;Schizothorax_dolichonema	0	0	0	1	0	0	0	0	0	0	0	0	0	0	0	0	0
Vertebrates	OTU2	cellular_organisms;Eukaryota;Opisthokonta;Metazoa;Eumetazoa;Bilateria;Deuterostomia;Chordata;Craniata;Vertebrata;Gnathostomata;Teleostomi;Euteleostomi;Actinopterygii;Actinopteri;Neopterygii;Teleostei;Osteoglossocephalai;Clupeocephala;Otomorpha;Ostariophysi;Otophysi;Cypriniphysae;Cypriniformes;Cyprinoidei;Cyprinidae;Schizothoracinae;Schizothorax;Schizothorax_kozlovi	0	0	0	0	0	0	0	0	0	7	0	0	0	0	0	0	0
Vertebrates	OTU3	cellular_organisms;Eukaryota;Opisthokonta;Metazoa;Eumetazoa;Bilateria;Deuterostomia;Chordata;Craniata;Vertebrata;Gnathostomata;Teleostomi;Euteleostomi;Actinopterygii;Actinopteri;Neopterygii;Teleostei;Osteoglossocephalai;Clupeocephala;Otomorpha;Ostariophysi;Otophysi;Cypriniphysae;Cypriniformes;Cyprinoidei;Cyprinidae;Schizothoracinae;Schizothorax;Schizothorax_prenanti	0	0	0	0	0	0	0	0	0	35	0	0	0	0	0	0	0
Vertebrates	OTU4	cellular_organisms;Eukaryota;Opisthokonta;Metazoa;Eumetazoa;Bilateria;Deuterostomia;Chordata;Craniata;Vertebrata;Gnathostomata;Teleostomi;Euteleostomi;Actinopterygii;Actinopteri;Neopterygii;Teleostei;Osteoglossocephalai;Clupeocephala;Otomorpha;Ostariophysi;Otophysi;Cypriniphysae;Cypriniformes;Cyprinoidei;Gobionidae;Gobioninae;Gobio;Gobio_gobio	0	0	0	0	0	0	0	0	0	0	0	2	0	0	0	0	0
Vertebrates	OTU5	cellular_organisms;Eukaryota;Opisthokonta;Metazoa;Eumetazoa;Bilateria;Deuterostomia;Chordata;Craniata;Vertebrata;Gnathostomata;Teleostomi;Euteleostomi;Sarcopterygii;Dipnotetrapodomorpha;Tetrapoda;Amniota;Mammalia;Theria;Eutheria;Boreoeutheria;Laurasiatheria;Perissodactyla;Equidae;Equus;Equus_caballus	0	1	0	2	2	3	0	2	0	4	0	0	0	0	0	0	0
Vertebrates	OTU6	cellular_organisms;Eukaryota;Opisthokonta;Metazoa;Eumetazoa;Bilateria;Deuterostomia;Chordata;Craniata;Vertebrata;Gnathostomata;Teleostomi;Euteleostomi;Sarcopterygii;Dipnotetrapodomorpha;Tetrapoda;Amniota;Sauropsida;Sauria;Archelosauria;Archosauria;Dinosauria;Saurischia;Theropoda;Coelurosauria;Aves;Neognathae;Galloanserae;Galliformes;Phasianidae;Phasianinae;Gallus;Gallus_gallus	0	0	0	0	0	0	0	0	0	0	0	1	0	0	9	0	0
Vertebrates	OTU7	cellular_organisms;Eukaryota;Opisthokonta;Metazoa;Eumetazoa;Bilateria;Deuterostomia;Chordata;Craniata;Vertebrata;Gnathostomata;Teleostomi;Euteleostomi;Sarcopterygii;Dipnotetrapodomorpha;Tetrapoda;Amniota;Mammalia;Theria;Eutheria;Boreoeutheria;Laurasiatheria;Artiodactyla;Ruminantia;Pecora;Bovidae;Bovinae;Bos;Bos_taurus	4	7	1	0	9	2	0	13	0	24	1	35	1	55	44	220	0
Invertebrates	OTU1	cellular organisms; Eukaryota; Opisthokonta; Metazoa; Eumetazoa; Bilateria; Protostomia; Ecdysozoa; Panarthropoda; Arthropoda; Chelicerata; Arachnida; Araneae; Araneomorphae; Entelegynae; Orbiculariae; Araneoidea; Theridiidae; Argyrodes	0	0	0	0	0	0	0	0	0	0	0	0	0	4	0	0	0
Invertebrates	OTU2	cellular organisms; Eukaryota; Opisthokonta; Metazoa; Eumetazoa; Bilateria; Protostomia; Ecdysozoa; Panarthropoda; Arthropoda; Chelicerata; Arachnida; Acari; Acariformes; Sarcoptiformes; Astigmata; Acaroidea; Acaridae; unclassified Acaridae	0	0	0	0	0	0	0	0	0	0	0	0	0	0	0	5	0
Invertebrates	OTU3	cellular organisms; Eukaryota; Sar; Alveolata; Apicomplexa; Conoidasida; Coccidia; Eucoccidiorida; Eimeriorina; Eimeriidae; Isospora; unclassified Isospora	0	0	0	0	0	0	0	0	2	0	0	0	0	0	0	0	0
Invertebrates	OTU4	cellular organisms;Eukaryota;Amoebozoa;Discosea;Longamoebia;Centramoebida;Acanthamoebidae;Acanthamoeba;Acanthamoeba castellanii	0	0	0	0	0	0	0	0	0	0	0	0	0	0	161	1	0
Invertebrates	OTU5	cellular organisms;Eukaryota;Amoebozoa;Discosea;Longamoebia;Centramoebida;Acanthamoebidae;Acanthamoeba;unclassified Acanthamoeba;Acanthamoeba sp.	0	0	0	0	0	0	0	0	0	0	0	0	0	0	12	2	0
Invertebrates	OTU6	cellular organisms;Eukaryota;Opisthokonta;Metazoa;EuMetazoa;Bilateria;Protostomia;Spiralia;Lophotrochozoa;Mollusca;Gastropoda;Heterobranchia;Euthyneura;Panpulmonata;Eupulmonata;Stylommatophora;Helicina;Camaenoidea;Camaenidae;Amphidromus;Amphidromus inversus	0	0	0	0	0	0	0	0	0	0	0	0	0	0	13600	0	0
Invertebrates	OTU7	cellular organisms;Eukaryota;Opisthokonta;Metazoa;EuMetazoa;Bilateria;Protostomia;Ecdysozoa;Panarthropoda;Arthropoda;Mandibulata;Pancrustacea;Hexapoda;Insecta;Dicondylia;Pterygota;Neoptera;Endopterygota;Diptera;Nematocera;Culicomorpha;Culicoidea;Culicidae;Anophelinae;Anopheles;Cellia;Neomyzomyia;punctulatus species complex;Anopheles koliensis	0	0	0	4	0	0	0	0	0	0	0	0	0	0	0	0	0
Invertebrates	OTU8	cellular organisms;Eukaryota;Opisthokonta;Metazoa;EuMetazoa;Bilateria;Protostomia;Ecdysozoa;Panarthropoda;Arthropoda;Mandibulata;Pancrustacea;Hexapoda;Insecta;Dicondylia;Pterygota;Neoptera;Endopterygota;Diptera;Nematocera;Tipulomorpha;Tipuloidea;Limoniidae;Limoniinae;Antocha;Antocha bella	0	0	0	2099	0	0	0	2	0	0	0	0	1	0	0	0	0
Invertebrates	OTU9	cellular organisms;Eukaryota;Opisthokonta;Metazoa;EuMetazoa;Bilateria;Protostomia;Ecdysozoa;Nematoda;Chromadorea;Rhabditida;Spirurina;Ascaridomorpha;Ascaridoidea;Ascarididae;Ascaris;Ascaris lumbricoides	0	0	0	0	0	0	0	0	0	0	0	0	3	0	0	0	0
Invertebrates	OTU10	cellular organisms;Eukaryota;Opisthokonta;Metazoa;EuMetazoa;Bilateria;Protostomia;Ecdysozoa;Panarthropoda;Arthropoda;Mandibulata;Pancrustacea;Hexapoda;Insecta;Dicondylia;Pterygota;Neoptera;Endopterygota;Amphiesmenoptera;Trichoptera;Integripalpia;Plenitentoria;Limnephiloidea;Limnephilidae;Limnephilinae;Limnephilini;Asynarchus;Asynarchus sachalinensis	0	0	0	0	0	0	0	1311	0	0	0	0	0	0	0	0	0
Invertebrates	OTU11	cellular organisms;Eukaryota;Opisthokonta;Metazoa;EuMetazoa;Bilateria;Protostomia;Ecdysozoa;Panarthropoda;Arthropoda;Mandibulata;Pancrustacea;Hexapoda;Insecta;Dicondylia;Pterygota;Palaeoptera;Ephemeroptera;Pisciforma;Baetidae;unclassified Baetidae;Baetidae sp. OPU BS B2014-5	0	0	0	7	0	1	0	0	0	0	0	0	0	0	0	0	0
Invertebrates	OTU12	cellular organisms;Eukaryota;Opisthokonta;Metazoa;EuMetazoa;Bilateria;Protostomia;Ecdysozoa;Panarthropoda;Arthropoda;Mandibulata;Pancrustacea;Hexapoda;Insecta;Dicondylia;Pterygota;Palaeoptera;Ephemeroptera;Pisciforma;Baetidae;Baetis;Baetis adonis	0	0	0	191	0	0	0	0	0	0	0	166	1	0	0	0	0
Invertebrates	OTU13	cellular organisms;Eukaryota;Opisthokonta;Metazoa;EuMetazoa;Bilateria;Protostomia;Ecdysozoa;Panarthropoda;Arthropoda;Mandibulata;Pancrustacea;Hexapoda;Insecta;Dicondylia;Pterygota;Palaeoptera;Ephemeroptera;Pisciforma;Baetidae;Baetis;Baetis alpinus	0	0	0	54	0	0	0	0	0	0	0	1236	0	1	0	0	0
Invertebrates	OTU14	cellular organisms;Eukaryota;Opisthokonta;Metazoa;EuMetazoa;Bilateria;Protostomia;Ecdysozoa;Panarthropoda;Arthropoda;Mandibulata;Pancrustacea;Hexapoda;Insecta;Dicondylia;Pterygota;Palaeoptera;Ephemeroptera;Pisciforma;Baetidae;Baetis;Baetis tricaudatus	0	0	0	0	0	12	0	0	0	0	0	8	0	0	0	0	0
Invertebrates	OTU15	cellular organisms;Eukaryota;Opisthokonta;Metazoa;EuMetazoa;Bilateria;Protostomia;Ecdysozoa;Panarthropoda;Arthropoda;Mandibulata;Pancrustacea;Hexapoda;Insecta;Dicondylia;Pterygota;Neoptera;Polyneoptera;Plecoptera;Perloidea;Perlidae;Acroneuriinae;Beloneuria;Beloneuria stewarti	0	0	0	409	0	0	0	0	0	0	0	39	3	0	0	0	0
Invertebrates	OTU16	cellular organisms;Eukaryota;Opisthokonta;Metazoa;EuMetazoa;Bilateria;Protostomia;Ecdysozoa;Panarthropoda;Arthropoda;Mandibulata;Pancrustacea;Hexapoda;Insecta;Dicondylia;Pterygota;Neoptera;Endopterygota;Diptera;Nematocera;Bibionomorpha;Bibionoidea;Bibionidae;Bibioninae;Bibio;unclassified Bibio;Bibio sp.	0	0	0	0	0	0	0	0	0	0	0	0	0	26763	0	0	0
Invertebrates	OTU17	cellular organisms;Eukaryota;Opisthokonta;Metazoa;EuMetazoa;Bilateria;Protostomia;Ecdysozoa;Panarthropoda;Arthropoda;Mandibulata;Pancrustacea;Hexapoda;Insecta;Dicondylia;Pterygota;Neoptera;Endopterygota;Diptera;Nematocera;Blephariceromorpha;Blephariceroidea;Blephariceridae;unclassified Blephariceridae;Blephariceridae sp. ZS14	0	0	0	0	0	0	0	2599	0	0	0	163	0	0	0	0	0
Invertebrates	OTU18	cellular organisms;Eukaryota;Opisthokonta;Metazoa;EuMetazoa;Bilateria;Protostomia;Ecdysozoa;Panarthropoda;Arthropoda;Mandibulata;Pancrustacea;Hexapoda;Insecta;Dicondylia;Pterygota;Neoptera;Endopterygota;Coleoptera;Polyphaga;Scarabaeiformia;Scarabaeoidea;Scarabaeidae;Rutelinae;Blitopertha;Blitopertha lineolata	0	0	0	0	0	0	0	0	0	0	0	0	0	62	0	0	0
Invertebrates	OTU19	cellular organisms;Eukaryota;Opisthokonta;Metazoa;EuMetazoa;Bilateria;Protostomia;Ecdysozoa;Panarthropoda;Arthropoda;Mandibulata;Pancrustacea;Hexapoda;Insecta;Dicondylia;Pterygota;Neoptera;Endopterygota;Diptera;Nematocera;Culicomorpha;Chironomoidea;Chironomidae;Diamesinae;Boreoheptagyia;unclassified Boreoheptagyia;Boreoheptagyia sp.	0	0	0	0	0	0	0	20	0	0	0	0	0	0	0	0	0
Invertebrates	OTU20	cellular organisms;Eukaryota;Opisthokonta;Metazoa;EuMetazoa;Bilateria;Protostomia;Ecdysozoa;Panarthropoda;Arthropoda;Mandibulata;Pancrustacea;Hexapoda;Insecta;Dicondylia;Pterygota;Neoptera;Endopterygota;Diptera;Nematocera;Culicomorpha;Chironomoidea;Chironomidae;Orthocladiinae;Bryophaenocladius;unclassified Bryophaenocladius;Bryophaenocladius sp. ZMUO 026223	0	0	0	0	0	0	0	0	0	0	0	4	0	0	0	0	0
Invertebrates	OTU21	cellular organisms;Eukaryota;Opisthokonta;Metazoa;EuMetazoa;Bilateria;Protostomia;Ecdysozoa;Nematoda;Chromadorea;Rhabditida;Tylenchina;Tylenchomorpha;Aphelenchoidea;Aphelenchoididae;Bursaphelenchus;Bursaphelenchus cocophilus	0	0	0	0	0	0	0	0	0	0	0	0	0	0	0	2	0
Invertebrates	OTU22	cellular organisms;Eukaryota;Opisthokonta;Metazoa;EuMetazoa;Bilateria;Protostomia;Ecdysozoa;Panarthropoda;Arthropoda;Mandibulata;Pancrustacea;Hexapoda;Insecta;Dicondylia;Pterygota;Neoptera;Endopterygota;Diptera;Nematocera;Culicomorpha;Chironomoidea;Chironomidae;Orthocladiinae;Cardiocladius;Cardiocladius capucinus	0	0	0	0	0	0	0	0	0	0	0	3	0	0	0	0	0
Invertebrates	OTU23	cellular organisms;Eukaryota;Opisthokonta;Metazoa;EuMetazoa;Bilateria;Protostomia;Ecdysozoa;Panarthropoda;Arthropoda;Mandibulata;Pancrustacea;Hexapoda;Insecta;Dicondylia;Pterygota;Neoptera;Endopterygota;Siphonaptera;Pulicomorpha;Pulicoidea;Pulicidae;Spilopsyllinae;Cediopsylla;Cediopsylla simplex	0	0	0	0	0	0	0	0	0	0	0	0	0	0	0	3	0
Invertebrates	OTU24	cellular organisms;Eukaryota;Opisthokonta;Metazoa;EuMetazoa;Bilateria;Protostomia;Ecdysozoa;Panarthropoda;Arthropoda;Mandibulata;Pancrustacea;Hexapoda;Insecta;Dicondylia;Pterygota;Neoptera;Endopterygota;Diptera;Nematocera;Culicomorpha;Chironomoidea;Ceratopogonidae;unclassified Ceratopogonidae;Ceratopogonidae sp.	0	0	0	0	0	0	0	0	0	0	0	0	0	0	0	2	0
Invertebrates	OTU25	cellular organisms;Eukaryota;Opisthokonta;Metazoa;EuMetazoa;Bilateria;Protostomia;Ecdysozoa;Panarthropoda;Arthropoda;Mandibulata;Pancrustacea;Hexapoda;Insecta;Dicondylia;Pterygota;Neoptera;Endopterygota;Amphiesmenoptera;Trichoptera;Annulipalpia;Hydropsychoidea;Hydropsychidae;Hydropsychinae;Ceratopsyche;unclassified Ceratopsyche;Ceratopsyche sp. XZ_CR09	0	0	0	0	0	0	0	0	0	0	0	648	0	0	0	0	0
Invertebrates	OTU26	cellular organisms;Eukaryota;Opisthokonta;Metazoa;EuMetazoa;Bilateria;Protostomia;Ecdysozoa;Panarthropoda;Arthropoda;Mandibulata;Pancrustacea;Hexapoda;Insecta;Dicondylia;Pterygota;Neoptera;Endopterygota;Diptera;Brachycera;Muscomorpha;Asiloidea;Asilidae;Laphriinae;Cerotainia;Cerotainia ornatipes	0	0	0	0	0	0	0	0	0	0	0	33	0	0	0	0	0
Invertebrates	OTU27	cellular organisms;Eukaryota;Opisthokonta;Metazoa;EuMetazoa;Bilateria;Protostomia;Ecdysozoa;Panarthropoda;Arthropoda;Mandibulata;Pancrustacea;Hexapoda;Insecta;Dicondylia;Pterygota;Neoptera;Endopterygota;Diptera;Nematocera;Culicomorpha;Chironomoidea;Chironomidae;unclassified Chironomidae;Chironomidae sp. LA_LSLRZ1_192	0	0	0	0	0	0	0	8	0	0	0	0	0	0	0	0	0
Invertebrates	OTU28	cellular organisms;Eukaryota;Opisthokonta;Metazoa;EuMetazoa;Bilateria;Protostomia;Ecdysozoa;Panarthropoda;Arthropoda;Mandibulata;Pancrustacea;Hexapoda;Insecta;Dicondylia;Pterygota;Neoptera;Endopterygota;Diptera;Nematocera;Culicomorpha;Chironomoidea;Chironomidae;unclassified Chironomidae;Chironomidae sp. SK03 Samcheongdong 2	0	1	0	0	0	0	0	44	0	0	0	4	0	0	0	0	0
Invertebrates	OTU29	cellular organisms;Eukaryota;Opisthokonta;Metazoa;EuMetazoa;Bilateria;Protostomia;Ecdysozoa;Panarthropoda;Arthropoda;Mandibulata;Pancrustacea;Hexapoda;Insecta;Dicondylia;Pterygota;Palaeoptera;Ephemeroptera;Pisciforma;Baetidae;Cloeon;Cloeon dipterum	0	0	0	6	0	0	0	0	0	0	0	1	0	0	0	0	0
Invertebrates	OTU30	cellular organisms;Eukaryota;Opisthokonta;Metazoa;EuMetazoa;Bilateria;Protostomia;Ecdysozoa;Panarthropoda;Arthropoda;Mandibulata;Pancrustacea;Hexapoda;Insecta;Dicondylia;Pterygota;Palaeoptera;Ephemeroptera;Setisura;Heptageniidae;Compsoneuria;unclassified Compsoneuria;Compsoneuria sp. 11 LV-2012	0	0	0	1065	0	0	0	0	0	0	0	0	0	0	0	0	0
Invertebrates	OTU31	cellular organisms;Eukaryota;Opisthokonta;Metazoa;EuMetazoa;Bilateria;Protostomia;Ecdysozoa;Panarthropoda;Arthropoda;Mandibulata;Pancrustacea;Hexapoda;Insecta;Dicondylia;Pterygota;Neoptera;Endopterygota;Diptera;Nematocera;Culicomorpha;Chironomoidea;Chironomidae;Orthocladiinae;Corynoneura;unclassified Corynoneura;Corynoneura sp. BOLD-2016	0	0	0	0	0	0	0	2	0	0	0	0	0	0	0	0	0
Invertebrates	OTU32	cellular organisms;Eukaryota;Opisthokonta;Metazoa;EuMetazoa;Bilateria;Protostomia;Ecdysozoa;Panarthropoda;Arthropoda;Mandibulata;Pancrustacea;Hexapoda;Insecta;Dicondylia;Pterygota;Neoptera;Endopterygota;Diptera;Nematocera;Culicomorpha;Chironomoidea;Chironomidae;Orthocladiinae;Cricotopus;Cricotopus albitarsis	0	0	0	0	0	0	0	8	0	0	0	0	0	0	0	0	0
Invertebrates	OTU33	cellular organisms;Eukaryota;Opisthokonta;Metazoa;EuMetazoa;Bilateria;Protostomia;Ecdysozoa;Nematoda;Chromadorea;Rhabditida;Rhabditina;Rhabditomorpha;Strongyloidea;Syngamidae;Cyathostoma;Cyathostoma lari	0	0	0	0	0	0	0	0	1	3	0	0	0	0	0	77016	13
Invertebrates	OTU34	cellular organisms;Eukaryota;Opisthokonta;Metazoa;EuMetazoa;Bilateria;Protostomia;Ecdysozoa;Nematoda;Chromadorea;Rhabditida;Rhabditina;Rhabditomorpha;Strongyloidea;Strongylidae;Cyathostominae;unclassified Cyathostominae;Cyathostominae sp. C46	0	0	0	0	0	0	0	0	0	0	0	0	0	0	4	0	0
Invertebrates	OTU35	cellular organisms;Eukaryota;Opisthokonta;Metazoa;EuMetazoa;Bilateria;Protostomia;Spiralia;Lophotrochozoa;Annelida;Polychaeta;Sedentaria;Scolecida;Capitellidae;Dasybranchus;unclassified Dasybranchus;Dasybranchus sp. DH1	0	0	0	0	0	0	0	0	0	0	0	0	0	0	10	0	0
Invertebrates	OTU36	cellular organisms;Eukaryota;Opisthokonta;Metazoa;EuMetazoa;Bilateria;Protostomia;Spiralia;Lophotrochozoa;Mollusca;Gastropoda;Heterobranchia;Euthyneura;Panpulmonata;Eupulmonata;Stylommatophora;Helicina;Limacoidea;Agriolimacidae;Deroceras;Deroceras laeve	0	0	0	0	0	0	0	0	0	0	0	0	0	2	0	0	0
Invertebrates	OTU37	cellular organisms;Eukaryota;Opisthokonta;Metazoa;EuMetazoa;Bilateria;Protostomia;Ecdysozoa;Panarthropoda;Arthropoda;Mandibulata;Pancrustacea;Hexapoda;Insecta;Dicondylia;Pterygota;Neoptera;Endopterygota;Diptera;Nematocera;Culicomorpha;Chironomoidea;Chironomidae;Diamesinae;Diamesa;unclassified Diamesa;Diamesa sp. 8XL	0	25	12	0	0	0	0	21710	0	0	0	0	0	0	0	0	0
Invertebrates	OTU38	cellular organisms;Eukaryota;Amoebozoa;Evosea;Eumycetozoa;Myxogastria;Myxogastromycetidae;Physariida;Didymiaceae;Didymium;Didymium squamulosum	0	0	0	0	0	0	0	0	0	0	0	0	0	0	5	0	0
Invertebrates	OTU39	cellular organisms;Eukaryota;Opisthokonta;Metazoa;EuMetazoa;Bilateria;Protostomia;Ecdysozoa;Panarthropoda;Arthropoda;Mandibulata;Pancrustacea;Hexapoda;Insecta;Dicondylia;Pterygota;Neoptera;Endopterygota;Diptera;Brachycera;Muscomorpha;Eremoneura;Cyclorrhapha;Schizophora;Acalyptratae;Ephydroidea;Drosophilidae;Drosophilinae;Drosophilini;Drosophila;Sophophora;obscura group;pseudoobscura subgroup;Dros…	0	0	0	0	0	0	0	28	0	0	0	0	0	0	0	0	0
Invertebrates	OTU40	cellular organisms;Eukaryota;Opisthokonta;Metazoa;EuMetazoa;Bilateria;Protostomia;Spiralia;Lophotrochozoa;Platyhelminthes;Cestoda;Eucestoda;Cyclophyllidea;Taeniidae;Echinococcus;Echinococcus vogeli	0	0	0	0	0	0	1	0	15	0	0	0	0	0	0	0	0
Invertebrates	OTU41	cellular organisms;Eukaryota;Sar;Alveolata;Apicomplexa;Conoidasida;Coccidia;Eucoccidiorida;Eimeriorina;Eimeriidae;Eimeria;Eimeria ferrisi	0	0	0	0	0	0	0	0	0	0	0	0	0	0	0	19	0
Invertebrates	OTU42	cellular organisms;Eukaryota;Opisthokonta;Metazoa;EuMetazoa;Bilateria;Protostomia;Ecdysozoa;Panarthropoda;Arthropoda;Mandibulata;Pancrustacea;Hexapoda;Insecta;Dicondylia;Pterygota;Palaeoptera;Ephemeroptera;Setisura;Heptageniidae;Electrogena;Electrogena ujhelyii	0	0	0	0	0	0	0	0	0	0	0	1169	0	0	0	0	0
Invertebrates	OTU43	cellular organisms;Eukaryota;Opisthokonta;Metazoa;EuMetazoa;Bilateria;Protostomia;Ecdysozoa;Panarthropoda;Arthropoda;Mandibulata;Pancrustacea;Hexapoda;Insecta;Dicondylia;Pterygota;Palaeoptera;Ephemeroptera;Setisura;Heptageniidae;Epeorus;Epeorus sinitshenkovae	0	0	0	791	0	0	0	0	0	0	0	0	0	0	0	0	0
Invertebrates	OTU44	cellular organisms;Eukaryota;Opisthokonta;Metazoa;EuMetazoa;Bilateria;Protostomia;Ecdysozoa;Panarthropoda;Arthropoda;Mandibulata;Pancrustacea;Hexapoda;Insecta;Dicondylia;Pterygota;Palaeoptera;Ephemeroptera;Setisura;Heptageniidae;Epeorus;Epeorus vitreus	0	0	0	3	0	0	0	0	0	0	0	0	0	0	0	0	0
Invertebrates	OTU45	cellular organisms;Eukaryota;Opisthokonta;Metazoa;EuMetazoa;Bilateria;Protostomia;Ecdysozoa;Panarthropoda;Arthropoda;Mandibulata;Pancrustacea;Hexapoda;Insecta;Dicondylia;Pterygota;Palaeoptera;Ephemeroptera;Furcatergalia;Scapphodonta;Ephemeridae;Ephemera;Ephemera simulans	0	0	0	0	0	0	0	0	0	0	0	0	0	0	0	13037	0
Invertebrates	OTU46	cellular organisms;Eukaryota;Opisthokonta;Metazoa;EuMetazoa;Bilateria;Protostomia;Ecdysozoa;Panarthropoda;Arthropoda;Mandibulata;Pancrustacea;Hexapoda;Insecta;Dicondylia;Pterygota;Neoptera;Endopterygota;Diptera;Brachycera;Muscomorpha;Eremoneura;Cyclorrhapha;Schizophora;Calyptratae;Muscoidea;Scathophagidae;Scathophaginae;Ernoneura;unclassified Ernoneura;Ernoneura sp. BOLD:ACI4994	0	0	0	0	0	0	0	70	0	0	0	0	0	0	0	0	0
Invertebrates	OTU47	cellular organisms;Eukaryota;Opisthokonta;Metazoa;EuMetazoa;Bilateria;Protostomia;Ecdysozoa;Panarthropoda;Arthropoda;Mandibulata;Pancrustacea;Hexapoda;Insecta;Dicondylia;Pterygota;Neoptera;Endopterygota;Coleoptera;Polyphaga;Staphyliniformia;Staphylinoidea;Staphylinidae;Scydmaeninae;Euconnus;Euconnus pubicollis	0	0	0	0	0	0	0	0	0	0	0	0	0	5	0	0	0
Invertebrates	OTU48	cellular organisms;Eukaryota;Opisthokonta;Metazoa;EuMetazoa;Bilateria;Protostomia;Ecdysozoa;Panarthropoda;Arthropoda;Mandibulata;Pancrustacea;Hexapoda;Insecta;Dicondylia;Pterygota;Neoptera;Endopterygota;Coleoptera;Polyphaga;Staphyliniformia;Staphylinoidea;Staphylinidae;Scydmaeninae;Euconnus;unclassified Euconnus;Euconnus sp.	0	0	0	0	0	0	0	0	0	0	0	0	0	25	0	0	0
Invertebrates	OTU49	cellular organisms;Eukaryota;Opisthokonta;Metazoa;EuMetazoa;Bilateria;Protostomia;Ecdysozoa;Panarthropoda;Arthropoda;Mandibulata;Pancrustacea;Hexapoda;Insecta;Dicondylia;Pterygota;Neoptera;Endopterygota;Diptera;Nematocera;Culicomorpha;Chironomoidea;Chironomidae;Orthocladiinae;Eukiefferiella;unclassified Eukiefferiella;Eukiefferiella sp. BOLD:AAI5127	0	0	0	0	0	0	0	616	0	0	0	0	0	0	0	0	0
Invertebrates	OTU50	cellular organisms;Eukaryota;Opisthokonta;Metazoa;EuMetazoa;Bilateria;Protostomia;Ecdysozoa;Panarthropoda;Arthropoda;Mandibulata;Pancrustacea;Hexapoda;Insecta;Dicondylia;Pterygota;Neoptera;Endopterygota;Amphiesmenoptera;Trichoptera;Integripalpia;Glossosomatoidea;Glossosomatidae;Glossosomatinae;Glossosomatini;Glossosoma;Glossosoma dentatum	0	0	1	180	0	0	0	64	0	0	0	183	0	0	0	0	0
Invertebrates	OTU51	cellular organisms;Eukaryota;Opisthokonta;Metazoa;EuMetazoa;Bilateria;Protostomia;Ecdysozoa;Panarthropoda;Arthropoda;Mandibulata;Pancrustacea;Hexapoda;Insecta;Dicondylia;Pterygota;Neoptera;Endopterygota;Amphiesmenoptera;Trichoptera;Integripalpia;Glossosomatoidea;Glossosomatidae;Glossosomatinae;Glossosomatini;Glossosoma;unclassified Glossosoma;Glossosoma sp. 11DRCAD-58	0	0	0	2	0	0	0	30	0	0	0	0	0	0	0	0	0
Invertebrates	OTU52	cellular organisms;Eukaryota;Opisthokonta;Metazoa;EuMetazoa;Bilateria;Protostomia;Ecdysozoa;Panarthropoda;Arthropoda;Mandibulata;Pancrustacea;Hexapoda;Insecta;Dicondylia;Pterygota;Neoptera;Endopterygota;Amphiesmenoptera;Trichoptera;Integripalpia;Glossosomatoidea;Glossosomatidae;Glossosomatinae;Glossosomatini;Glossosoma;unclassified Glossosoma;Glossosoma sp. XZ CN4	0	0	0	0	0	0	0	2	0	0	0	0	0	0	0	0	0
Invertebrates	OTU53	cellular organisms;Eukaryota;Opisthokonta;Metazoa;EuMetazoa;Bilateria;Protostomia;Ecdysozoa;Panarthropoda;Arthropoda;Mandibulata;Pancrustacea;Hexapoda;Insecta;Dicondylia;Pterygota;Neoptera;Endopterygota;Amphiesmenoptera;Trichoptera;Integripalpia;Rhyacophiloidea;Rhyacophilidae;Himalopsyche;Himalopsyche excisa	0	0	0	3	0	0	0	0	0	0	0	0	0	0	0	0	0
Invertebrates	OTU54	cellular organisms;Eukaryota;Opisthokonta;Metazoa;EuMetazoa;Bilateria;Protostomia;Ecdysozoa;Panarthropoda;Arthropoda;Mandibulata;Pancrustacea;Hexapoda;Insecta;Dicondylia;Pterygota;Neoptera;Endopterygota;Amphiesmenoptera;Trichoptera;Integripalpia;Rhyacophiloidea;Rhyacophilidae;Himalopsyche;Himalopsyche placida	0	0	0	106	0	0	0	2955	0	0	0	0	0	0	0	0	0
Invertebrates	OTU55	cellular organisms;Eukaryota;Opisthokonta;Metazoa;EuMetazoa;Bilateria;Protostomia;Ecdysozoa;Panarthropoda;Arthropoda;Mandibulata;Pancrustacea;Hexapoda;Insecta;Dicondylia;Pterygota;Neoptera;Endopterygota;Amphiesmenoptera;Trichoptera;Integripalpia;Rhyacophiloidea;Rhyacophilidae;Himalopsyche;Himalopsyche triboba	0	0	0	0	0	0	0	34	0	0	0	0	0	0	0	0	0
Invertebrates	OTU56	cellular organisms;Eukaryota;Sar;Alveolata;Apicomplexa;Conoidasida;Coccidia;Eucoccidiorida;Eimeriorina;Lankesterellidae;Lankesterella;unclassified Lankesterella (in: Apicomplexans);Lankesterella sp. (in: Apicomplexans)	1	0	6	1	0	4	1	0	1	0	0	3	0	0	0	0	0
Invertebrates	OTU57	cellular organisms;Eukaryota;Opisthokonta;Metazoa;EuMetazoa;Bilateria;Protostomia;Ecdysozoa;Panarthropoda;Arthropoda;Mandibulata;Pancrustacea;Hexapoda;Insecta;Dicondylia;Pterygota;Neoptera;Endopterygota;Diptera;Nematocera;Blephariceromorpha;Blephariceroidea;Blephariceridae;Liponeura;Liponeura cinerascens;Liponeura cinerascens cinerascens	0	0	0	0	0	0	0	0	0	0	0	26	0	0	0	0	0
Invertebrates	OTU58	cellular organisms;Eukaryota;Opisthokonta;Metazoa;EuMetazoa;Cnidaria;Anthozoa;Hexacorallia;Scleractinia;Faviina;Lobophylliidae;Lobophyllia;Lobophyllia cf. corymbosa MA434	0	0	0	0	0	0	0	0	0	0	0	0	0	669	0	0	0
Invertebrates	OTU59	cellular organisms;Eukaryota;Opisthokonta;Metazoa;EuMetazoa;Bilateria;Protostomia;Ecdysozoa;Panarthropoda;Arthropoda;Mandibulata;Pancrustacea;Hexapoda;Insecta;Dicondylia;Pterygota;Palaeoptera;Ephemeroptera;Setisura;Heptageniidae;Maccaffertium;Maccaffertium smithae	0	0	0	16	0	0	0	0	0	0	0	0	0	0	0	0	0
Invertebrates	OTU60	cellular organisms;Eukaryota;Opisthokonta;Metazoa;EuMetazoa;Bilateria;Protostomia;Spiralia;Gnathifera;Rotifera;Eurotatoria;Bdelloidea;Philodinida;Philodinidae;Macrotrachela;Macrotrachela habita	0	0	0	0	0	0	0	0	0	0	0	2	4	0	0	0	0
Invertebrates	OTU61	cellular organisms;Eukaryota;Opisthokonta;Metazoa;EuMetazoa;Bilateria;Protostomia;Ecdysozoa;Panarthropoda;Arthropoda;Mandibulata;Pancrustacea;Hexapoda;Insecta;Dicondylia;Pterygota;Neoptera;Endopterygota;Coleoptera;Polyphaga;Scarabaeiformia;Scarabaeoidea;Scarabaeidae;Sericinae;Maladera;Maladera badullana	0	0	0	0	0	0	0	0	0	0	0	0	0	27	0	0	0
Invertebrates	OTU62	cellular organisms;Eukaryota;Opisthokonta;Metazoa;EuMetazoa;Bilateria;Protostomia;Ecdysozoa;Panarthropoda;Arthropoda;Mandibulata;Pancrustacea;Hexapoda;Insecta;Dicondylia;Pterygota;Neoptera;Endopterygota;Amphiesmenoptera;Trichoptera;Annulipalpia;Hydropsychoidea;Hydropsychidae;Hydropsychinae;Mexipsyche;Mexipsyche nr. grahami XZ_153	0	0	0	76	0	0	0	0	0	0	0	0	0	0	0	0	0
Invertebrates	OTU63	cellular organisms;Eukaryota;Opisthokonta;Metazoa;EuMetazoa;Bilateria;Protostomia;Ecdysozoa;Nematoda;Chromadorea;Rhabditida;Rhabditina;Diplogasteromorpha;Diplogasteroidea;Diplogasteridae;Micoletzkya;unclassified Micoletzkya;Micoletzkya sp. 18 VS-2014	0	0	0	0	0	0	0	0	0	0	0	0	0	0	0	35	0
Invertebrates	OTU64	cellular organisms;Eukaryota;Opisthokonta;Metazoa;EuMetazoa;Bilateria;Protostomia;Spiralia;Lophotrochozoa;Mollusca;Gastropoda;Heterobranchia;Euthyneura;Panpulmonata;Eupulmonata;Stylommatophora;Helicina;Camaenoidea;Camaenidae;Nanotrachia;Nanotrachia levis	0	0	0	0	0	0	0	0	0	0	0	0	0	0	0	4	0
Invertebrates	OTU65	cellular organisms;Eukaryota;Opisthokonta;Metazoa;EuMetazoa;Bilateria;Protostomia;Ecdysozoa;Panarthropoda;Arthropoda;Mandibulata;Pancrustacea;Hexapoda;Insecta;Dicondylia;Pterygota;Neoptera;Polyneoptera;Orthoptera;Caelifera;Acrididea;Acridomorpha;Acridoidea;Acrididae;Cyrtacanthacridinae;Nomadacris;Nomadacris succincta	0	0	0	0	0	0	0	0	0	0	0	0	0	3385	0	0	0
Invertebrates	OTU66	cellular organisms;Eukaryota;Opisthokonta;Metazoa;EuMetazoa;Bilateria;Protostomia;Ecdysozoa;Panarthropoda;Arthropoda;Mandibulata;Pancrustacea;Hexapoda;Insecta;Dicondylia;Pterygota;Neoptera;Endopterygota;Diptera;Nematocera;Culicomorpha;Chironomoidea;Chironomidae;Orthocladiinae;Orthocladius;Orthocladius glabripennis	0	0	0	0	0	0	0	3	0	0	0	0	0	0	0	0	0
Invertebrates	OTU67	cellular organisms;Eukaryota;Opisthokonta;Metazoa;EuMetazoa;Bilateria;Protostomia;Ecdysozoa;Panarthropoda;Arthropoda;Mandibulata;Pancrustacea;Hexapoda;Insecta;Dicondylia;Pterygota;Neoptera;Endopterygota;Diptera;Nematocera;Culicomorpha;Chironomoidea;Chironomidae;Orthocladiinae;Orthocladius;unclassified Orthocladius;Orthocladius sp. BOLD:AAB2644	0	2175	6	0	0	0	0	4345	0	0	0	32	0	0	0	0	0
Invertebrates	OTU68	cellular organisms;Eukaryota;Opisthokonta;Metazoa;EuMetazoa;Bilateria;Protostomia;Ecdysozoa;Panarthropoda;Arthropoda;Mandibulata;Pancrustacea;Hexapoda;Insecta;Dicondylia;Pterygota;Neoptera;Endopterygota;Diptera;Nematocera;Culicomorpha;Chironomoidea;Chironomidae;Orthocladiinae;Paracladius;Paracladius alpicola	0	0	0	0	0	0	0	69	0	0	0	0	0	0	0	0	0
Invertebrates	OTU69	cellular organisms;Eukaryota;Opisthokonta;Metazoa;EuMetazoa;Bilateria;Protostomia;Spiralia;Lophotrochozoa;Platyhelminthes;Trematoda;Digenea;Plagiorchiida;Troglotremata;Troglotrematidae;Paragonimus;Paragonimus heterotremus	0	0	0	0	0	0	0	125	0	0	0	230	0	0	0	0	0
Invertebrates	OTU70	cellular organisms;Eukaryota;Opisthokonta;Metazoa;EuMetazoa;Bilateria;Protostomia;Ecdysozoa;Panarthropoda;Arthropoda;Mandibulata;Pancrustacea;Hexapoda;Insecta;Dicondylia;Pterygota;Neoptera;Endopterygota;Diptera;Nematocera;Culicomorpha;Chironomoidea;Chironomidae;Podonominae;Parochlus;Parochlus steinenii	0	0	0	0	0	0	0	3	0	0	0	0	0	0	0	0	0
Invertebrates	OTU71	cellular organisms;Eukaryota;Sar;Alveolata;Apicomplexa;Aconoidasida;Haemosporida;Plasmodiidae;Plasmodium;Plasmodium (Vinckeia);Plasmodium chabaudi;Plasmodium chabaudi chabaudi	0	0	2	0	0	0	0	0	0	0	0	0	0	0	0	0	0
Invertebrates	OTU72	cellular organisms;Eukaryota;Opisthokonta;Metazoa;EuMetazoa;Bilateria;Protostomia;Ecdysozoa;Panarthropoda;Arthropoda;Mandibulata;Pancrustacea;Hexapoda;Insecta;Dicondylia;Pterygota;Palaeoptera;Ephemeroptera;Pisciforma;Baetidae;Plauditus;unclassified Plauditus;Plauditus sp. JMW1	1	0	0	42413	1	14	0	9	0	0	1	11564	0	2	0	0	0
Invertebrates	OTU73	cellular organisms;Eukaryota;Sar;Rhizaria;Endomyxa;Phytomyxea;Plasmodiophorida;Plasmodiophoridae;Polymyxa;Polymyxa betae	0	0	0	0	0	0	0	0	0	0	0	0	0	0	9	0	0
Invertebrates	OTU74	cellular organisms;Eukaryota;Opisthokonta;Metazoa;EuMetazoa;Bilateria;Protostomia;Ecdysozoa;Panarthropoda;Arthropoda;Mandibulata;Pancrustacea;Hexapoda;Insecta;Dicondylia;Pterygota;Palaeoptera;Ephemeroptera;Pisciforma;Baetidae;Procloeon;unclassified Procloeon;Procloeon sp. JMW1	0	0	0	0	0	0	0	0	0	0	0	5	0	0	0	0	0
Invertebrates	OTU75	cellular organisms;Eukaryota;Opisthokonta;Metazoa;EuMetazoa;Bilateria;Protostomia;Ecdysozoa;Panarthropoda;Arthropoda;Mandibulata;Pancrustacea;Crustacea;Multicrustacea;Hexanauplia;Copepoda;Neocopepoda;Gymnoplea;Calanoida;Clausocalanidae;Pseudocalanus;Pseudocalanus acuspes	0	0	0	0	0	0	0	0	0	0	0	0	0	9	0	0	0
Invertebrates	OTU76	cellular organisms;Eukaryota;Opisthokonta;Metazoa;EuMetazoa;Bilateria;Protostomia;Ecdysozoa;Panarthropoda;Arthropoda;Mandibulata;Pancrustacea;Hexapoda;Insecta;Dicondylia;Pterygota;Neoptera;Endopterygota;Amphiesmenoptera;Lepidoptera;Glossata;Neolepidoptera;Heteroneura;Ditrysia;Obtectomera;Papilionoidea;Nymphalidae;Danainae;Ithomiini;Dircennina;Pteronymia;Pteronymia inania;Pteronymia inania inania	0	0	3	0	0	0	0	30	0	0	0	1	0	0	0	0	0
Invertebrates	OTU77	cellular organisms;Eukaryota;Opisthokonta;Metazoa;EuMetazoa;Bilateria;Protostomia;Ecdysozoa;Nematoda;Chromadorea;Rhabditida;unclassified Rhabditida;Rhabditida sp. 3028ed	0	0	0	0	0	0	0	0	0	0	0	0	0	0	4	2	0
Invertebrates	OTU78	cellular organisms;Eukaryota;Opisthokonta;Metazoa;EuMetazoa;Bilateria;Protostomia;Ecdysozoa;Panarthropoda;Arthropoda;Mandibulata;Pancrustacea;Hexapoda;Insecta;Dicondylia;Pterygota;Neoptera;Endopterygota;Diptera;Nematocera;Culicomorpha;Chironomoidea;Chironomidae;Orthocladiinae;Rheocricotopus;Rheocricotopus robacki	0	0	0	0	0	0	0	2	0	0	0	0	0	0	0	0	0
Invertebrates	OTU79	cellular organisms;Eukaryota;Opisthokonta;Metazoa;EuMetazoa;Bilateria;Protostomia;Ecdysozoa;Panarthropoda;Arthropoda;Mandibulata;Pancrustacea;Hexapoda;Insecta;Dicondylia;Pterygota;Neoptera;Endopterygota;Diptera;Brachycera;Muscomorpha;Eremoneura;Cyclorrhapha;Schizophora;Calyptratae;Oestroidea;Sarcophagidae;Sarcophaginae;Sarcophaga;Bercaeopsis;Sarcophaga idonea	0	0	0	0	0	5	0	0	0	0	0	0	0	0	0	0	0
Invertebrates	OTU80	cellular organisms;Eukaryota;Opisthokonta;Metazoa;EuMetazoa;Bilateria;Protostomia;Ecdysozoa;Panarthropoda;Arthropoda;Mandibulata;Pancrustacea;Hexapoda;Insecta;Dicondylia;Pterygota;Neoptera;Endopterygota;Coleoptera;Polyphaga;Scarabaeiformia;Scarabaeoidea;Scarabaeidae;unclassified Scarabaeidae;Scarabaeidae sp. BOLD:AAP7935	0	0	0	0	0	0	0	0	0	0	0	0	0	11	0	0	0
Invertebrates	OTU81	cellular organisms;Eukaryota;Opisthokonta;Metazoa;EuMetazoa;Bilateria;Protostomia;Ecdysozoa;Panarthropoda;Arthropoda;Mandibulata;Pancrustacea;Hexapoda;Insecta;Dicondylia;Pterygota;Neoptera;Endopterygota;Diptera;Nematocera;Culicomorpha;Chironomoidea;Simuliidae;Simuliinae;Simuliini;Simulium;Nevermannia;Nevermannia incertae sedis;Simulium armoricanum	0	0	0	9	0	0	0	0	0	0	0	0	0	0	0	0	0
Invertebrates	OTU82	cellular organisms;Eukaryota;Opisthokonta;Metazoa;EuMetazoa;Bilateria;Protostomia;Ecdysozoa;Panarthropoda;Arthropoda;Mandibulata;Pancrustacea;Hexapoda;Insecta;Dicondylia;Pterygota;Neoptera;Endopterygota;Diptera;Nematocera;Culicomorpha;Chironomoidea;Simuliidae;Simuliinae;Simuliini;Simulium;Boophthora;Simulium erythrocephalum	0	0	0	0	0	0	0	6	0	0	0	519	0	2	0	0	0
Invertebrates	OTU83	cellular organisms;Eukaryota;Opisthokonta;Metazoa;EuMetazoa;Bilateria;Protostomia;Ecdysozoa;Panarthropoda;Arthropoda;Mandibulata;Pancrustacea;Hexapoda;Insecta;Dicondylia;Pterygota;Neoptera;Endopterygota;Diptera;Nematocera;Culicomorpha;Chironomoidea;Simuliidae;Simuliinae;Simuliini;Simulium;Simulium;multistriatum group;Simulium undecimum	0	0	0	1	0	0	0	69	0	0	0	0	0	0	0	0	0
Invertebrates	OTU84	cellular organisms;Eukaryota;Opisthokonta;Metazoa;EuMetazoa;Bilateria;Protostomia;Spiralia;Lophotrochozoa;Platyhelminthes;Cestoda;Eucestoda;Cyclophyllidea;Taeniidae;Taenia;Taenia asiatica	0	1	17	11	730	38	0	0	312	0	7	96	8885	0	0	0	0
Invertebrates	OTU85	cellular organisms;Eukaryota;Opisthokonta;Metazoa;EuMetazoa;Bilateria;Protostomia;Spiralia;Lophotrochozoa;Platyhelminthes;Cestoda;Eucestoda;Cyclophyllidea;Taeniidae;Taenia;Taenia hydatigena	0	0	88	0	0	0	0	0	2	0	31	0	0	0	0	0	0
Invertebrates	OTU86	cellular organisms;Eukaryota;Opisthokonta;Metazoa;EuMetazoa;Bilateria;Protostomia;Spiralia;Lophotrochozoa;Platyhelminthes;Cestoda;Eucestoda;Cyclophyllidea;Taeniidae;Taenia;Taenia talicei	0	0	0	2	0	0	0	0	0	0	0	0	0	0	0	0	0
Invertebrates	OTU87	cellular organisms;Eukaryota;Opisthokonta;Metazoa;EuMetazoa;Bilateria;Protostomia;Spiralia;Lophotrochozoa;Platyhelminthes;Cestoda;Eucestoda;Lecanicephalidea;Tetragonocephalidae;Tylocephalum;unclassified Tylocephalum;Tylocephalum sp. DTJL-2012	12	0	0	13373	255	36	0	0	1725	0	0	0	0	0	2	0	0
Invertebrates	OTU88	cellular organisms;Eukaryota;Opisthokonta;Metazoa;EuMetazoa;Bilateria;Protostomia;Ecdysozoa;Panarthropoda;Arthropoda;Chelicerata;Arachnida;Acari;Acariformes;Sarcoptiformes;Astigmata;Acaroidea;Acaridae;Tyrophaginae;Tyrophagus;Tyrophagus fanetzhangorum	0	0	0	0	0	0	0	0	0	0	0	0	0	0	3	0	0
Invertebrates	OTU89	cellular organisms;Eukaryota;Opisthokonta;Metazoa;EuMetazoa;Bilateria;Protostomia;Ecdysozoa;Panarthropoda;Arthropoda;Mandibulata;Pancrustacea;Hexapoda;Insecta;Dicondylia;Pterygota;Neoptera;Endopterygota;Diptera;Brachycera;Muscomorpha;Eremoneura;Empidoidea;Empididae;Clinocerinae;Wiedemannia;Wiedemannia simplex	0	0	0	0	0	0	0	0	0	0	0	703	0	0	0	0	0
Invertebrates	OTU90	cellular organisms;Eukaryota;Opisthokonta;Metazoa;EuMetazoa;Bilateria;Protostomia;Ecdysozoa;Panarthropoda;Arthropoda;Mandibulata;Pancrustacea;Hexapoda;Insecta;Dicondylia;Pterygota;Neoptera;Endopterygota;Diptera;Nematocera;Culicomorpha;Chironomoidea;Chironomidae;Tanypodinae;Pentaneurini;Yarrhpelopia;unclassified Yarrhpelopia;Yarrhpelopia sp. V20	0	30	6	0	0	0	0	12581	0	0	0	0	0	0	0	0	0
Plants	OTU1	cellular organisms;Eukaryota;Viridiplantae;Streptophyta;Streptophytina;Embryophyta;Tracheophyta;Euphyllophyta;Spermatophyta;Magnoliopsida;Mesangiospermae;eudicotyledons;Gunneridae;Pentapetalae;rosids;fabids;Malpighiales;Euphorbiaceae;Acalyphoideae;Acalypheae;Acalypha insulana	/													0	0	57	0
Plants	OTU2	cellular organisms;Eukaryota;Viridiplantae;Streptophyta;Streptophytina;Embryophyta;Tracheophyta;Euphyllophyta;Spermatophyta;Magnoliopsida;Mesangiospermae;eudicotyledons;Gunneridae;Pentapetalae;asterids;lamiids;Gentianales;Apocynaceae;Apocynoideae;Apocyneae;Ichnocarpinae;Amalocalyx;Amalocalyx microlobus														0	0	16	0
Plants	OTU3	cellular organisms;Eukaryota;Viridiplantae;Streptophyta;Streptophytina;Embryophyta;Tracheophyta;Lycopodiopsida;Selaginellales;Selaginellaceae;Selaginella;Selaginella mairei														0	0	2	0
Plants	OTU4	cellular organisms;Eukaryota;Viridiplantae;Streptophyta;Streptophytina;Embryophyta;Tracheophyta;Euphyllophyta;Spermatophyta;Magnoliopsida;Mesangiospermae;eudicotyledons;Gunneridae;Pentapetalae;Caryophyllales;Polygonaceae;Polygonoideae;Fagopyreae;Fagopyrum;Fagopyrum urophyllum														0	0	1112	0
Plants	OTU5	cellular organisms;Eukaryota;Viridiplantae;Streptophyta;Streptophytina;Embryophyta;Tracheophyta;Euphyllophyta;Spermatophyta;Magnoliopsida;Mesangiospermae;eudicotyledons;Gunneridae;Pentapetalae;rosids;fabids;Malpighiales;Phyllanthaceae;Phyllanthoideae;Phyllantheae;Flueggea;Flueggea virosa														0	1	10966	0
Plants	OTU6	cellular organisms;Eukaryota;Viridiplantae;Streptophyta;Streptophytina;Embryophyta;Tracheophyta;Euphyllophyta;Spermatophyta;Magnoliopsida;Mesangiospermae;eudicotyledons;Gunneridae;Pentapetalae;rosids;fabids;Rosales;Urticaceae;Boehmeria rugulosa														0	0	94	206
Plants	OTU7	cellular organisms;Eukaryota;Viridiplantae;Streptophyta;Streptophytina;Embryophyta;Tracheophyta;Euphyllophyta;Spermatophyta;Magnoliopsida;Mesangiospermae;eudicotyledons;Gunneridae;Pentapetalae;asterids;lamiids;Gentianales;Rubiaceae;Rubioideae;Rubieae;Rubia lanceolata														0	0	62	0
Plants	OTU8	cellular organisms;Eukaryota;Viridiplantae;Streptophyta;Streptophytina;Embryophyta;Tracheophyta;Lycopodiopsida;Selaginellales;Selaginellaceae;Selaginella mairei														0	0	699	0
Plants	OTU9	cellular organisms;Eukaryota;Viridiplantae;Streptophyta;Streptophytina;Embryophyta;Bryophyta;Bryophytina;Bryopsida;Bryidae;Bryanae;Bryales;Bryaceae;Bryum argenteum														9	0	0	0
Plants	OTU10	cellular organisms;Eukaryota;Viridiplantae;Streptophyta;Streptophytina;Embryophyta;Tracheophyta;Euphyllophyta;Spermatophyta;Magnoliopsida;Mesangiospermae;eudicotyledons;Gunneridae;Pentapetalae;rosids;fabids;Fagales;Betulaceae;Alnus glutinosa														153	1	0	0
Plants	OTU11	cellular organisms;Eukaryota;Viridiplantae;Streptophyta;Streptophytina;Embryophyta;Tracheophyta;Euphyllophyta;Spermatophyta;Magnoliopsida;Mesangiospermae;eudicotyledons;Gunneridae;Pentapetalae;rosids;malvids;Sapindales;Simaroubaceae;Ailanthus sp.														0	0	0	971
Plants	OTU12	cellular organisms;Eukaryota;Viridiplantae;Streptophyta;Streptophytina;Embryophyta;Tracheophyta;Euphyllophyta;Spermatophyta;Magnoliopsida;Mesangiospermae;eudicotyledons;Gunneridae;Pentapetalae;asterids;campanulids;Asterales;Asteraceae;Asteroideae;Heliantheae alliance;Coreopsideae;Bidens pilosa														0	6	30328	432
Plants	OTU13	cellular organisms;Eukaryota;Viridiplantae;Streptophyta;Streptophytina;Embryophyta;Bryophyta;Bryophytina;Bryopsida;Bryidae;Hypnanae;Hookeriales;Hypopterygiaceae;Cyathophorum adiantum														6	0	893	0
Plants	OTU14	cellular organisms;Eukaryota;Viridiplantae;Streptophyta;Streptophytina;Embryophyta;Bryophyta;Bryophytina;Bryopsida;Funariidae;Funariales;Funariaceae;Funaria hygrometrica														0	0	29	0
Plants	OTU15	cellular organisms; Eukaryota; Viridiplantae; Streptophyta; Streptophytina; Embryophyta; Tracheophyta; Euphyllophyta; Spermatophyta; Magnoliopsida; Mesangiospermae; eudicotyledons; Gunneridae; Pentapetalae; rosids; fabids; Fabales; Fabaceae; Papilionoideae; 50 kb inversion clade; NPAAA clade; indigoferoid/millettioid clade; Desmodieae; Kummerowia striata														28	0	0	0
Plants	OTU16	cellular organisms;Eukaryota;Viridiplantae;Streptophyta;Streptophytina;Embryophyta;Tracheophyta;Euphyllophyta;Spermatophyta;Magnoliopsida;Mesangiospermae;eudicotyledons;Gunneridae;Pentapetalae;asterids;lamiids;Solanales;Solanaceae;Solanoideae;Physaleae;Physalis angulata														132	112248	5	92904
Plants	OTU17	cellular organisms;Eukaryota;Viridiplantae;Streptophyta;Streptophytina;Embryophyta;Tracheophyta;Euphyllophyta;Spermatophyta;Magnoliopsida;Mesangiospermae;eudicotyledons;Gunneridae;Pentapetalae;Caryophyllales;Nyctaginaceae;Mirabilis himalaica														0	112	0	0
Plants	OTU18	cellular organisms;Eukaryota;Viridiplantae;Streptophyta;Streptophytina;Embryophyta;Tracheophyta;Euphyllophyta;Spermatophyta;Magnoliopsida;Mesangiospermae;eudicotyledons;Gunneridae;Pentapetalae;rosids;fabids;Malpighiales;Salicaceae;Saliceae;Populus szechuanica														0	0	126	0
Plants	OTU19	cellular organisms;Eukaryota;Viridiplantae;Streptophyta;Streptophytina;Embryophyta;Tracheophyta;Euphyllophyta;Spermatophyta;Magnoliopsida;Mesangiospermae;Liliopsida;Petrosaviidae;commelinids;Commelinales;Commelinaceae;Streptolirion volubile														0	56	0	0
Plants	OTU20	cellular organisms;Eukaryota;Viridiplantae;Streptophyta;Streptophytina;Embryophyta;Tracheophyta;Euphyllophyta;Spermatophyta;Magnoliopsida;Mesangiospermae;eudicotyledons;Gunneridae;Pentapetalae;Caryophyllales;Chenopodiaceae;Chenopodioideae;Anserineae;Spinacia oleracea														0	0	0	129
Plants	OTU21	cellular organisms;Eukaryota;Viridiplantae;Streptophyta;Streptophytina;Embryophyta;Tracheophyta;Euphyllophyta;Spermatophyta;Magnoliopsida;Mesangiospermae;eudicotyledons;Gunneridae;Pentapetalae;Caryophyllales;Chenopodiaceae;Chenopodioideae;Dysphanieae;Dysphania ambrosioides														64	0	0	7
Plants	OTU22	cellular organisms;Eukaryota;Viridiplantae;Streptophyta;Streptophytina;Embryophyta;Tracheophyta;Euphyllophyta;Spermatophyta;Magnoliopsida;Mesangiospermae;Liliopsida;Alismatales;Araceae;Aroideae;Areae;Typhonium blumei														1063	0	0	0
Plants	OTU23	cellular organisms;Eukaryota;Viridiplantae;Streptophyta;Streptophytina;Embryophyta;Tracheophyta;Euphyllophyta;Spermatophyta;Magnoliopsida;Mesangiospermae;eudicotyledons;Gunneridae;Pentapetalae;rosids;fabids;Rosales;Rhamnaceae;rhamnoid group;Rhamneae;Berchemia polyphylla														0	0	350	0
Plants	OTU24	cellular organisms;Eukaryota;Viridiplantae;Streptophyta;Streptophytina;Embryophyta;Tracheophyta;Euphyllophyta;Spermatophyta;Magnoliopsida;Mesangiospermae;eudicotyledons;Gunneridae;Pentapetalae;Caryophyllales;Polygonaceae;Polygonoideae;Fagopyreae;Fagopyrum longistylum														1	0	55943	1
Plants	OTU25	cellular organisms;Eukaryota;Viridiplantae;Streptophyta;Streptophytina;Embryophyta;Tracheophyta;Euphyllophyta;Spermatophyta;Magnoliopsida;Mesangiospermae;eudicotyledons;Gunneridae;Pentapetalae;rosids;fabids;Fabales;Fabaceae;Papilionoideae;50 kb inversion clade;NPAAA clade;indigoferoid/millettioid clade;Phaseoleae;Glycine tomentella														168	0	0	0
Plants	OTU26	cellular organisms;Eukaryota;Viridiplantae;Streptophyta;Streptophytina;Embryophyta;Bryophyta;Bryophytina;Bryopsida;Dicranidae;Pottiales;Pottiaceae;Barbula;Barbula hastata														0	0	6	0
Plants	OTU27	cellular organisms;Eukaryota;Viridiplantae;Streptophyta;Streptophytina;Embryophyta;Tracheophyta;Euphyllophyta;Spermatophyta;Magnoliopsida;Mesangiospermae;eudicotyledons;Gunneridae;Pentapetalae;Caryophyllales;Chenopodiaceae;Chenopodioideae;Dysphanieae;Dysphania;Dysphania schraderiana														6	0	0	0
Plants	OTU28	cellular organisms;Eukaryota;Viridiplantae;Streptophyta;Streptophytina;Embryophyta;Tracheophyta;Euphyllophyta;Polypodiopsida;Marattiidae;Marattiales;Marattiaceae;Christensenia;Christensenia aesculifolia														0	0	19	0
Plants	OTU29	cellular organisms;Eukaryota;Viridiplantae;Streptophyta;Streptophytina;Embryophyta;Tracheophyta;Euphyllophyta;Spermatophyta;Magnoliopsida;Mesangiospermae;eudicotyledons;Gunneridae;Pentapetalae;rosids;fabids;Fabales;Fabaceae;Papilionoideae;50 kb inversion clade;dalbergioids sensu lato;Dalbergieae;Pterocarpus clade;Arachis;Arachis hypogaea														106	0	0	0
Plants	OTU30	cellular organisms;Eukaryota;Viridiplantae;Streptophyta;Streptophytina;Embryophyta;Tracheophyta;Euphyllophyta;Spermatophyta;Magnoliopsida;Mesangiospermae;eudicotyledons;Gunneridae;Pentapetalae;rosids;fabids;Malpighiales;Linaceae;Linum;Linum grandiflorum														2	2	2373	0
Plants	OTU31	cellular organisms;Eukaryota;Viridiplantae;Streptophyta;Streptophytina;Embryophyta;Tracheophyta;Euphyllophyta;Spermatophyta;Magnoliopsida;Mesangiospermae;eudicotyledons;Gunneridae;Pentapetalae;asterids;lamiids;Lamiales;Lamiaceae;Nepetoideae;Mentheae;Prunellinae;Prunella;Prunella vulgaris chloroplast														0	0	56	0

## Sheet: Supplementary Table 5
Supplementary Table 5. Metagenome information.
Habitat	Sample	Contents	Raw Reads	Raw Base(G)	Clean Reads	Clean Base(G)	Effective(%)	Q20(%)	Q30(%)	GC(%)	Contigs	Contig total length	Contig N50	Contig N90	Contig GC (%)
Semi-aquatic	Dry1	Gut	142442648	21.37	129110520	19.37	90.64	97.08	92.91	41.26	1454619	1665308428	1249	621	41.07
		Stomach	132758606	19.91	130793496	19.62	98.52	98.68	96.57	42.31	689306	541973450	728	532	43.66
	Dry2	Gut	124305290	18.65	118093094	17.71	95	97.29	93.21	41.45	1126053	1735570207	1957	731	41.76
		Stomach	148203488	22.23	145621166	21.84	98.26	97.98	95.22	45.24	803314	1896826629	3471	1053	43.2
	Dry3	Gut	100723510	15.11	97515918	14.63	96.82	97.38	93.42	43.65	1216697	1682694221	1654	716	42.73
		Stomach	196069410	29.41	175300676	26.3	89.41	96.46	91.62	44.02	858189	1923063985	3138	1041	42.99
	Dry4	Gut	107829298	16.17	105275208	15.79	97.63	97.81	93.92	39.39	784558	765311451	886	550	39.14
		Stomach	104051452	15.61	102703960	15.41	98.7	98.34	95.23	36.54	233876	304472476	1721	564	38.65
	Dry5	Gut	129829878	19.47	125720942	18.86	96.84	97.63	93.82	39.74	1469836	1723172368	1279	621	39.84
		Stomach	118410320	17.76	112834182	16.93	95.29	96.91	92.96	45.19	1221319	1587452500	1517	684	43.65
	Dry6	Gut	121055958	18.16	118349912	17.75	97.76	98	94.62	36.59	955823	1138545453	1298	595	37.32
		Stomach	160320528	24.05	158834874	23.83	99.07	98.98	97.17	39.49	186992	160794764	762	533	39.52
	Dry7	Gut	122671106	18.4	119722834	17.96	97.6	97.18	92.88	43.62	927135	1885391685	2755	961	42.76
		Stomach	99232236	14.88	91431386	13.71	92.14	97.25	93.09	40.7	1082071	823497173	746	537	42.14
	Rain1	Gut	126379738	18.96	122746480	18.41	97.13	97.42	93.44	42.16	1050893	1824640342	2240	837	42.2
	Rain2	Gut	152523642	22.88	138973068	20.85	91.12	97.12	93.03	42.17	1230836	1735114163	1710	710	42.12
		Stomach	100775650	15.12	86805746	13.02	86.14	96.74	92.38	45.27	643340	499260701	743	535	46.57
	Rain3	Gut	112359574	16.85	98257956	14.74	87.45	97.51	93.35	35.38	211057	268318176	1480	582	36.11
		Stomach	140844556	21.13	139472132	20.92	99.03	99.07	97.31	39.39	1028666	1104382772	1151	582	39.87
	Rain4	Gut	120763892	18.11	116228836	17.43	96.24	98.15	94.77	33.23	431855	523978272	1367	590	35.28
		Stomach	134786318	20.22	130342038	19.55	96.7	97.18	92.99	43.68	993016	1798225067	2407	852	42.86
	Rain5	Gut	101840640	17.47	94994712	16.3	93.2778	97.69	93.87	36.1	1006317	891902607	868	559	36.49
		Stomach	157860932	23.68	150855074	22.62	95.5236	97.86	94.4	39.12	1606215	1204525704	734	538	39.17
Terrestrial	Rut1_apo	Gut	100812876	15.12	96069914	14.41	95.3	98.77	96.46	57.53	273491	403794792	1951	626	56.7
		Stomach	111115356	16.67	110460272	16.57	99.41	98.39	95.14	37.52	129027	166281138	1415	581	45.91
	Rut2_apo	Gut	133874542	20.08	132351526	19.85	98.8624	98.33	94.85	51.58	811794	1216800929	1968	617	50.25
		Stomach	123414832	18.51	119273280	17.89	96.64	98.13	94.58	40.02	72670	175428022	8185	730	45.79
	Rut3_and	Gut	118514212	17.78	116998426	17.55	98.72	98.03	94.19	48.9	357219	501789577	1697	605	50.39
		Stomach	144629500	21.69	143495678	21.52	99.2162	98.38	94.88	49.76	967127	1425108933	1905	619	50.25
	Rut4_and	Gut	149698142	22.45	148224746	22.23	99.0158	98.51	95.17	48.67	753775	1106787942	1866	624	50.22
		Stomach	194300602	29.15	172504730	25.88	88.7822	98.52	95.52	41.51	368906	303913904	790	536	41.7
	Rut5_tan	Gut	123957162	18.59	119624092	17.94	96.5	98.33	95.11	49.23	447998	732694087	2556	626	49.75
		Stomach	171484364	25.72	144874076	21.74	84.5257	98.45	95.23	51.71	879367	1141604075	1497	594	51.28
	Rut6_tan	Gut	122668008	18.4	119745472	17.96	97.62	98.13	94.79	47.03	514129	641261200	1387	580	51
		Stomach	101258142	15.19	100026524	15	98.78	97.84	94.11	42.14	233331	192982984	780	543	42.17

## Sheet: Supplementary Table 6
Supplementary Table 6. Summary of functional annotation of all samples.
	Methods	Identified functions of all samples
Functional Annotation	Annotated COG categories	389
	Annotated GOs	573
	Annotated KOs	15776
	Annotated PHI	4758
	Identified ARGs	718
	Identified CAZymes	646
	Identified VFs	2377
Unigene number	19327642

## Sheet: Supplementary Table 7
Supplementary Table 7. The number of MAGs and identified taxa in different levels.
Dataset name	Concoct_bins	Maxbin2_bins	Metabat2_bins	Refinement	Dereplicate	Kingdom	Phylum	Class	Order	Family	Genus	Species
Semi-aquatic Gut	229	149	163	60	49	1	11	13	25	31	38	3
Semi-aquatic Stomach	291	146	163	56	56	1	13	17	29	32	31	9
Terrestrial Gut and Stomach	326	819	836	367	354	1	13	15	29	50	146	46
Total	846	1114	1162	483	459	1	17	26	57	95	201	58
